# Supplementary material for: Are all children treated equally? Psychiatric care and treatment receipt among migrant, descendant and majority Swedish children: a register-based study
Source: Epidemiol Psychiatr Sci. 2022 Apr 19;31:e20. doi: 10.1017/S2045796022000142 (PMC9069577; doi:10.1017/S2045796022000142)
Supplement: Supplementary file 1 [file S2045796022000142sup001.zip]

Archive with 9 entries (9 files):
- Supplementary_material_5_revised.tif
- Supplementary_material_4_revised.tif
- Supplementary_material_3_revised.tif
- Supplementary material 9_for_revision.docx
- Supplementary material 8_for_revision.docx
- Supplementary material 7_for_revision.docx
- supplementary material 6 (parental time).pdf
- Supplementary material 2 (clinical guidelines).pdf
- supplementary material 1 (Icd10 DSM4).pdf
